# Supplementary material for: Analysis of case-parent trios at a locus with a deletion allele: association of GSTM1 with autism
Source: BMC Genet. 2006 Feb 10;7:8. doi: 10.1186/1471-2156-7-8 (PMC1382247; doi:10.1186/1471-2156-7-8)
Supplement: Additional File 1 — This text file contains the complete R code needed for performing the test described in this paper, as well as a utility function for counting the case-parent types. [file 1471-2156-7-8-S1.R]

deletiontrio.test <- function(obs, controls = c(0, 0), cases = c(0, 0), 
        prevalence = 0.001){
    if (obs[7] != 0 | length(obs) != 16) stop("Observation vector should 
        be of length 16. Observation 7 should be 0 
        (Present child of Deletion parents).")

    loglike <- function(p, obs, controls, cases, r0, r1, prevalence){
    
        qq <- 1 - p
        probs <- c(p^2 * (1 + 2 * r1 * qq),
                r0 * p^2 * qq^2,
                r1 * p   * qq^2,
                r0 * p   * qq^3,
                r1 * p   * qq^2,
                r0 * p   * qq^3,
                0,
                r0 *       qq^4)
        probs <- probs / sum(probs)
        # probs gives the probabilities from Table 1
        
        allprobs <- c(probs, probs[c(1,2,5,6)] + 
            probs[c(3,4,7,8)], probs[c(1,2,3,4)] + probs[c(5,6,7,8)])
        allprobs[7] <- 1 #just avoiding log(0)
        logprobs <- log(allprobs)
        
        baserisk <- prevalence / (r0 * qq^2 + r1 * 2 *  p * qq + p^2)
        
        controlprobs <- c((1 - r0 * baserisk) * qq^2, 
            (1 - baserisk) * p^2 + (1 - r1 * baserisk) * 2 * p * qq)
        controlprobs <- controlprobs / sum(controlprobs)
        logcontrolprobs <- log(controlprobs)        
        
        caseprobs <- c(r0 * qq^2, p^2 + r1 * 2 * p * qq)
        caseprobs <- caseprobs / sum(caseprobs)
        logcaseprobs <- log(caseprobs)      
                
        sum(logprobs * obs) + sum(c(logcontrolprobs, logcaseprobs) * 
           c(controls, cases))
    }

    # null, one, and two below refer to 
    # null: r0 = 1, r1 = 1, one: r0 free, r1 = 1, two: r0 free, r1 free

    minmenull <- function(par, obs, controls, cases, prevalence){
        -loglike(p = par, obs = obs, controls = controls, cases = cases, 
            r0 = 1, r1 = 1, prevalence = prevalence)
    }
    
    minmeone <- function(par, obs, controls, cases, prevalence){
        -loglike(p = par[1], obs = obs, controls = controls, cases = cases, 
            r0 = par[2], r1 = 1, prevalence = prevalence)
    }
       
    minmetwo <- function(par, obs, controls, cases, prevalence){
        -loglike(p = par[1], obs = obs, controls = controls, cases = cases, 
            r0 = par[2], r1 = par[3], prevalence = prevalence)
    }

    

 
    optimizenull.results <- optimize(f = minmenull, 
        interval = c(0 + .0001,1 - .0001), obs = obs, controls = controls, 
        cases = cases, prevalence = prevalence)

    p.null <- optimizenull.results$minimum
        
    
    optimizeone.results <- nlminb(start = c(p.null, 1), objective = minmeone, 
        lower = c(.001, .001), upper = c(.999, 1000),
        obs = obs, controls = controls, cases = cases, prevalence = prevalence)
    if (optimizeone.results$convergence != 0) {
        warning("Model 1:", optimizeone.results$message)
    }

    optimizetwo.results <- nlminb(start = c(optimizeone.results$par, 1), 
        objective = minmetwo, lower = c(.001, .001, .001), 
        upper = c(.999, 1000, 1000), obs = obs, controls = controls, 
        cases = cases, prevalence = prevalence)
    if (optimizetwo.results$convergence != 0) {
        warning("Model 2:", optimizetwo.results$message)
    }

    
    p.one <- optimizeone.results$par[1]
    p.two <- optimizetwo.results$par[1]

# p is the frequency of the full allele    
    
    r0.one <- optimizeone.results$par[2]
    
    r0.two <- optimizetwo.results$par[2]
    r1.two <- optimizetwo.results$par[3]
    
    chi.1v0 <- 2 * (-optimizeone.results$objective + 
        optimizenull.results$objective)
    chi.2v0 <- 2 * (-optimizetwo.results$objective + 
        optimizenull.results$objective)
    chi.2v1 <- 2 * (-optimizetwo.results$objective + 
        optimizeone.results$objective)
    
# Confidence intervals
    f <- function(r0){-loglike(p = p.one, obs = obs, 
        controls = controls, cases = cases, prevalence = prevalence, 
        r0 = r0, r1 = 1) -
        optimizeone.results$objective - qchisq(.95, df = 1)/2
    }
    r0.one.lower <- uniroot(f, interval = c(.01, r0.one))$root
    r0.one.upper <- uniroot(f, interval = c(r0.one, 10 * r0.one))$root
    
    f <- function(r0){-loglike(p = p.two, obs = obs, 
        controls = controls, cases = cases, prevalence = prevalence, 
        r0 = r0, r1 = r1.two) -
        optimizetwo.results$objective - qchisq(.95, df = 1)/2
    }
    r0.two.lower <- uniroot(f, interval = c(.01, r0.two))$root
    r0.two.upper <- uniroot(f, interval = c(r0.two, 10 * r0.two))$root

f <- function(r1){-loglike(p = p.two, obs = obs, 
        controls = controls, cases = cases, prevalence = prevalence, 
        r0 = r0.two, r1 = r1) -
        optimizetwo.results$objective - qchisq(.95, df = 1)/2
    }
    r1.two.lower <- uniroot(f, interval = c(.01, r1.two))$root
    r1.two.upper <- uniroot(f, interval = c(r1.two, 10 * r1.two))$root

    r0.one.vec <- c(r0.one, r0.one.lower, r0.one.upper)
       r0.two.vec <- c(r0.two, r0.two.lower, r0.two.upper)  
       r1.two.vec <- c(r1.two, r1.two.lower, r1.two.upper) 

    names(r0.one.vec) <- names(r0.two.vec) <- names(r1.two.vec) <-
        c("est", "lower CI", "upper CI")

    list(p.null = p.null, p.one = p.one, p.two = p.two,
        r0.one = r0.one.vec, 
        r0.two = r0.two.vec,  
        r1.two = r1.two.vec, 
        chi.1v0 = chi.1v0, chi.2v0 = chi.2v0, chi.2v1 = chi.2v1, 
        p.value.1v0 = pchisq(chi.1v0, df = 1, lower.tail = FALSE),
        p.value.2v0 = pchisq(chi.2v0, df = 2, lower.tail = FALSE),
        p.value.2v1 = pchisq(chi.2v1, df = 1, lower.tail = FALSE),
        convergence = c(optimizeone.results$convergence, 
            optimizetwo.results$convergence)
        )
}


count.trios <- function(id, father, mother, affected, marker, 
    affected.flag = 2, marker.present = 1, marker.absent = 0){
    #
    # counts case-parent trio types
    # individual is considered affected if affected == affected.flag
    # marker is present if marker = marker.present, 
    # absent if marker = marker.absent, and missing otherwise
    #
    results <- matrix(0, ncol = 4, nrow = 16)
    results[,1] <- c(1,1,1,1,0,0,0,0,1,1,0,0,9,9,9,9)
    results[,2] <- c(1,1,0,0,1,1,0,0,9,9,9,9,1,1,0,0)
    results[,3] <- c(1,0,1,0,1,0,1,0,1,0,1,0,1,0,1,0)
    
    newmarker <- rep(NA, length(marker))
    newmarker[marker == marker.present] <- 1
    newmarker[marker == marker.absent] <- 0
    newmarker[is.na(marker)] <- 9
        
    for (i in 1:length(id)){
        if (is.na(affected[i]) | affected[i] != affected.flag) next
        tempTriplet <- c(newmarker[id == father[i]], 
            newmarker[id == mother[i]], newmarker[i])
        temp.matcher <- (results[,1] == tempTriplet[1]) &
                   (results[,2] == tempTriplet[2]) &
                   (results[,3] == tempTriplet[3])
        results[temp.matcher, 4] <- results[temp.matcher, 4] + 1
    }
    results
}
